# Supplementary material for: Cortical Structure Differences in Relation to Age, Sexual Attractions, and Gender Dysphoria in Adolescents: An Examination of Mean Diffusivity and T1 Relaxation Time
Source: Brain Sci. 2023 Jun 17;13(6):963. doi: 10.3390/brainsci13060963 (PMC10296103; doi:10.3390/brainsci13060963)
Supplement: Supplementary file 1 [file brainsci-13-00963-s001.zip]

Archive with 1 entries (1 files):
- brainsci-2411615-supplementary.pdf
